# Supplementary material for: The neural networks of touch observation
Source: Imaging Neurosci (Camb). 2024 Jan 11;2:imag-2-00065. doi: 10.1162/imag_a_00065 (PMC12284895; doi:10.1162/imag_a_00065)
Supplement: Supplementary_FiguresS6a-h [file S6h_MACM_C1_C8_MNI.zip]

Archive with 8 entries (8 files):
- S6a_MACM_C1_MNI.html
- S6b_MACM_C2_MNI.html
- S6c_MACM_C3_MNI.html
- S6d_MACM_C4_MNI.html
- S6e_MACM_C5_MNI.html
- S6f_MACM_C6_MNI.html
- S6g_MACM_C7_MNI.html
- S6h_MACM_C8_MNI.html
